# Supplementary material for: Exploring the common mechanisms and biomarker ST8SIA4 of atherosclerosis and ankylosing spondylitis through bioinformatics analysis and machine learning
Source: Front Cardiovasc Med. 2024 Jul 18;11:1421071. doi: 10.3389/fcvm.2024.1421071 (PMC11310936; doi:10.3389/fcvm.2024.1421071)
Supplement: Supplementary file 1 [file Table1.xlsx]

## Sheet: Sheet 1
Only GSE73754	Only GSE100927	73754 AND 100927
CD81	C13orf15	CSF3R
TYROBP	ARHGAP27	TLR2
FYB	NFIL3	CTSS
GMFG	TLR1	ST8SIA4
SPI1	LAPTM5	CYTH4
APBB1IP	AP1B1	MNDA
CORO7	MARCKS
DPEP2	CRISPLD2
OSM	NCF1
NCF2
STK10
CEBPA
ITGB2
ARHGAP9
NLRP12
CECR1
RAC2
RHOB
